# Supplementary material for: Gait Variability Using Waist- and Ankle-Worn Inertial Measurement Units in Healthy Older Adults
Source: Sensors (Basel). 2020 May 18;20(10):2858. doi: 10.3390/s20102858 (PMC7287584; doi:10.3390/s20102858)
Supplement: Supplementary file 1 [file sensors-20-02858-s001.xlsx]

## Sheet: RCME
Coarseness scale	Session 1	Session 2	Bias	Bias p-balue	CV	ICC	ICC 95% CI low	ICC 95% CI high
RCME01	0.119 (0.031)	0.122 (0.03)	-0.002 (-0.011 to 0.006)	0.568851	13.0052	0.744784	0.517892	0.874453
RCME02	0.198 (0.042)	0.2 (0.043)	-0.002 (-0.014 to 0.01)	0.731511	10.7885	0.746368	0.520499	0.87529
RCME03	0.256 (0.053)	0.259 (0.052)	-0.003 (-0.02 to 0.013)	0.698833	10.9903	0.697122	0.441423	0.84891
RCME04	0.303 (0.062)	0.308 (0.06)	-0.005 (-0.024 to 0.015)	0.617618	10.943	0.686671	0.425137	0.843213
RCME05	0.344 (0.068)	0.349 (0.066)	-0.005 (-0.026 to 0.016)	0.623927	10.3601	0.704686	0.453316	0.853012
RCME06	0.379 (0.074)	0.38 (0.071)	-0.002 (-0.024 to 0.02)	0.883679	9.97359	0.718079	0.474596	0.86023
RCME07	0.41 (0.082)	0.407 (0.078)	0.003 (-0.021 to 0.027)	0.828181	10.0838	0.720175	0.477952	0.861354
RCME08	0.437 (0.091)	0.433 (0.087)	0.004 (-0.022 to 0.03)	0.755345	10.2941	0.728041	0.490611	0.865562
RCME09	0.462 (0.099)	0.458 (0.096)	0.005 (-0.023 to 0.032)	0.725864	10.2091	0.750231	0.526869	0.877327
RCME10	0.485 (0.109)	0.478 (0.102)	0.007 (-0.022 to 0.036)	0.636142	10.2752	0.760415	0.543786	0.882677
RCME11	0.505 (0.118)	0.495 (0.107)	0.01 (-0.022 to 0.042)	0.536704	10.753	0.745528	0.519116	0.874847
RCME12	0.521 (0.125)	0.509 (0.112)	0.012 (-0.025 to 0.048)	0.515287	11.637	0.708825	0.459861	0.855248
RCME13	0.531 (0.13)	0.522 (0.118)	0.009 (-0.031 to 0.049)	0.643865	12.5338	0.672686	0.403608	0.835534
RCME14	0.536 (0.13)	0.529 (0.121)	0.006 (-0.036 to 0.048)	0.758852	12.9146	0.654004	0.375304	0.825175
RCME15	0.537 (0.128)	0.532 (0.121)	0.005 (-0.038 to 0.048)	0.814343	13.3161	0.624934	0.33227	0.808824
RCME16	0.536 (0.128)	0.531 (0.118)	0.006 (-0.037 to 0.048)	0.786513	13.2372	0.625145	0.332578	0.808944
RCME17	0.535 (0.128)	0.529 (0.116)	0.006 (-0.036 to 0.048)	0.766965	13.3009	0.6253	0.332804	0.809032
RCME18	0.532 (0.128)	0.523 (0.112)	0.009 (-0.032 to 0.049)	0.669109	12.9733	0.640827	0.355647	0.817799
RCME19	0.528 (0.126)	0.515 (0.104)	0.013 (-0.025 to 0.051)	0.494442	12.4745	0.651907	0.372158	0.824005
RCME20	0.521 (0.12)	0.507 (0.099)	0.015 (-0.022 to 0.051)	0.411916	12.0727	0.656223	0.378638	0.826411
RCME21	0.515 (0.115)	0.496 (0.091)	0.018 (-0.017 to 0.054)	0.2974	12.1263	0.622511	0.328738	0.807449
RCME22	0.506 (0.11)	0.488 (0.087)	0.017 (-0.017 to 0.052)	0.302464	11.856	0.622303	0.328435	0.80733
RCME23	0.5 (0.107)	0.481 (0.083)	0.019 (-0.013 to 0.052)	0.232793	11.7495	0.619587	0.324485	0.805785
RCME24	0.492 (0.106)	0.475 (0.081)	0.017 (-0.015 to 0.048)	0.294653	11.6682	0.637834	0.351217	0.816115
RCME25	0.487 (0.107)	0.469 (0.082)	0.018 (-0.012 to 0.047)	0.239912	11.3008	0.678394	0.41236	0.838676
RCME26	0.48 (0.107)	0.461 (0.081)	0.019 (-0.012 to 0.049)	0.226266	11.8485	0.656461	0.378996	0.826544
RCME27	0.472 (0.109)	0.451 (0.082)	0.021 (-0.009 to 0.051)	0.156151	11.598	0.679702	0.414372	0.839394
RCME28	0.464 (0.107)	0.442 (0.084)	0.022 (-0.007 to 0.051)	0.127433	11.4216	0.699361	0.444934	0.850126
RCME29	0.456 (0.108)	0.434 (0.085)	0.022 (-0.006 to 0.05)	0.12291	11.1785	0.720468	0.478421	0.861511
RCME30	0.449 (0.109)	0.428 (0.091)	0.021 (-0.008 to 0.049)	0.149428	11.4906	0.729366	0.492753	0.866268
RCME31	0.439 (0.109)	0.421 (0.092)	0.018 (-0.009 to 0.044)	0.186732	10.728	0.772685	0.564406	0.88908
RCME32	0.431 (0.107)	0.415 (0.091)	0.017 (-0.01 to 0.043)	0.213901	10.9392	0.766274	0.553599	0.88574
RCME33	0.425 (0.106)	0.407 (0.092)	0.018 (-0.005 to 0.041)	0.122321	10.2084	0.81522	0.637954	0.910929
RCME34	0.417 (0.101)	0.399 (0.084)	0.018 (-0.005 to 0.04)	0.11436	9.7965	0.810489	0.62961	0.908525
RCME35	0.409 (0.099)	0.388 (0.079)	0.021 (0 to 0.042)	0.0493945	9.7505	0.803588	0.617515	0.905007
RCME36	0.401 (0.096)	0.38 (0.076)	0.021 (0.001 to 0.04)	0.0370282	9.22624	0.817967	0.642818	0.912322
RCME37	0.391 (0.089)	0.374 (0.072)	0.017 (-0.001 to 0.036)	0.062131	8.8416	0.819496	0.645531	0.913097
RCME38	0.386 (0.086)	0.364 (0.07)	0.022 (0.003 to 0.04)	0.021555	9.03698	0.800009	0.611276	0.903177
RCME39	0.378 (0.082)	0.357 (0.068)	0.021 (0.002 to 0.04)	0.0297197	9.83894	0.771442	0.562304	0.888433
RCME40	0.37 (0.08)	0.352 (0.068)	0.018 (0.001 to 0.036)	0.0396041	9.17015	0.800931	0.612881	0.903649
RCME41	0.366 (0.075)	0.35 (0.062)	0.016 (-0.001 to 0.033)	0.0652606	9.14051	0.78345	0.582712	0.89466
RCME42	0.364 (0.077)	0.345 (0.058)	0.02 (0.003 to 0.037)	0.0231876	8.88037	0.771804	0.562917	0.888621
RCME43	0.358 (0.075)	0.341 (0.054)	0.018 (0 to 0.035)	0.0471014	8.85729	0.75391	0.53296	0.879263
RCME44	0.352 (0.074)	0.337 (0.048)	0.015 (-0.002 to 0.032)	0.0870241	8.83017	0.733313	0.499151	0.868371
RCME45	0.352 (0.07)	0.332 (0.045)	0.02 (0.002 to 0.038)	0.0299793	9.42286	0.669292	0.398426	0.83366
RCME46	0.346 (0.07)	0.325 (0.045)	0.021 (0.003 to 0.04)	0.0248206	9.95748	0.646354	0.363861	0.8209
RCME47	0.338 (0.067)	0.315 (0.049)	0.023 (0.005 to 0.041)	0.01354	10.1849	0.644835	0.361599	0.820049
RCME48	0.328 (0.066)	0.308 (0.049)	0.02 (0.002 to 0.038)	0.0308455	10.0767	0.654786	0.376477	0.825611
RCME49	0.322 (0.061)	0.302 (0.051)	0.021 (0.005 to 0.036)	0.0103037	9.17326	0.712675	0.465975	0.857324
RCME50	0.317 (0.057)	0.299 (0.047)	0.018 (0.005 to 0.032)	0.0111221	8.50774	0.730213	0.494123	0.86672
RCME51	0.314 (0.05)	0.298 (0.042)	0.016 (0.003 to 0.03)	0.0155938	8.06468	0.697302	0.441705	0.849008
RCME52	0.312 (0.053)	0.298 (0.041)	0.014 (0.001 to 0.028)	0.0376615	7.98552	0.706074	0.455508	0.853763
RCME53	0.31 (0.053)	0.299 (0.038)	0.011 (-0.003 to 0.024)	0.110137	7.27605	0.713613	0.467468	0.857829
RCME54	0.308 (0.055)	0.297 (0.037)	0.011 (-0.003 to 0.026)	0.119271	7.95022	0.670386	0.400095	0.834265
RCME55	0.308 (0.052)	0.297 (0.035)	0.012 (-0.004 to 0.027)	0.128897	8.3393	0.616346	0.319786	0.803939
RCME56	0.309 (0.05)	0.294 (0.034)	0.015 (0 to 0.029)	0.0464562	8.37384	0.602344	0.299651	0.795919
RCME57	0.309 (0.05)	0.292 (0.034)	0.017 (0.003 to 0.031)	0.019047	8.51808	0.597073	0.292139	0.792882
RCME58	0.31 (0.044)	0.293 (0.033)	0.017 (0.004 to 0.029)	0.0118392	7.88601	0.602385	0.299709	0.795942
RCME59	0.308 (0.046)	0.292 (0.034)	0.016 (0.002 to 0.029)	0.0229878	8.28063	0.607933	0.307655	0.799128
RCME60	0.306 (0.049)	0.291 (0.034)	0.015 (0.002 to 0.028)	0.0223797	8.02465	0.663176	0.389134	0.830275
RCME61	0.304 (0.052)	0.287 (0.035)	0.017 (0.003 to 0.031)	0.0170483	9.17985	0.639012	0.352958	0.816778
RCME62	0.298 (0.052)	0.283 (0.041)	0.015 (0.002 to 0.029)	0.0269514	8.06319	0.700239	0.446314	0.850603
RCME63	0.295 (0.05)	0.28 (0.042)	0.016 (0 to 0.031)	0.0533647	9.70836	0.593219	0.286671	0.790655
RCME64	0.292 (0.05)	0.276 (0.043)	0.016 (-0.002 to 0.033)	0.0814526	10.8227	0.50641	0.168582	0.73908
RCME65	0.287 (0.048)	0.274 (0.045)	0.013 (-0.003 to 0.029)	0.105281	10.4873	0.588887	0.280549	0.788146
RCME66	0.283 (0.048)	0.269 (0.045)	0.014 (0 to 0.029)	0.055691	9.39702	0.647171	0.365079	0.821358
RCME67	0.281 (0.043)	0.267 (0.041)	0.015 (0.001 to 0.028)	0.0339959	8.8192	0.628809	0.337937	0.811021
RCME68	0.28 (0.039)	0.265 (0.041)	0.015 (0.003 to 0.028)	0.0211417	9.03277	0.614601	0.317261	0.802943
RCME69	0.28 (0.041)	0.262 (0.044)	0.017 (0.004 to 0.03)	0.0119184	9.18036	0.637058	0.35007	0.815678
RCME70	0.277 (0.042)	0.262 (0.042)	0.016 (0.003 to 0.028)	0.0187669	8.64299	0.660881	0.385662	0.829002
RCME71	0.276 (0.042)	0.259 (0.039)	0.016 (0.005 to 0.028)	0.00877336	8.441	0.661244	0.38621	0.829203
RCME72	0.271 (0.044)	0.257 (0.038)	0.014 (0.001 to 0.027)	0.0331069	8.81889	0.652044	0.372363	0.824082
RCME73	0.27 (0.043)	0.257 (0.036)	0.014 (0.001 to 0.027)	0.038792	8.96258	0.621402	0.327123	0.806818
RCME74	0.271 (0.043)	0.255 (0.033)	0.015 (0.002 to 0.028)	0.0215869	9.22273	0.584342	0.274153	0.785507
RCME75	0.271 (0.039)	0.254 (0.03)	0.017 (0.005 to 0.029)	0.00823455	8.80993	0.527611	0.196555	0.751933
RCME76	0.271 (0.037)	0.253 (0.029)	0.018 (0.006 to 0.03)	0.00451697	9.06415	0.475521	0.128779	0.720046
RCME77	0.268 (0.037)	0.253 (0.029)	0.015 (0.004 to 0.027)	0.0110716	8.33359	0.542383	0.216369	0.760789
RCME78	0.268 (0.034)	0.252 (0.03)	0.016 (0.004 to 0.028)	0.0138333	9.07132	0.449433	0.0960102	0.703678
RCME79	0.266 (0.033)	0.254 (0.033)	0.012 (0 to 0.025)	0.0524124	8.69878	0.49861	0.158427	0.734309
RCME80	0.266 (0.034)	0.255 (0.033)	0.011 (-0.001 to 0.024)	0.0705866	8.49964	0.522501	0.189763	0.748851

## Sheet: RMPE
Coarseness scale	Session 1	Session 2	Bias	Bias p-balue	CV	ICC	ICC 95% CI low	ICC 95% CI high
RMPE01	1.69 (0.18)	1.65 (0.21)	0.04 (-0.01 to 0.08)	0.147467	5.39132	0.796306	0.604846	0.901279
RMPE02	1.87 (0.17)	1.84 (0.2)	0.02 (-0.03 to 0.08)	0.412896	5.39006	0.700515	0.446747	0.850752
RMPE03	2.05 (0.18)	2.04 (0.2)	0.01 (-0.05 to 0.07)	0.671389	5.05054	0.677067	0.41032	0.837946
RMPE04	2.22 (0.17)	2.22 (0.19)	0 (-0.05 to 0.06)	0.90816	4.44736	0.687298	0.42611	0.843556
RMPE05	2.36 (0.16)	2.36 (0.17)	0 (-0.05 to 0.05)	0.925783	3.84108	0.693278	0.435414	0.846819
RMPE06	2.47 (0.15)	2.48 (0.15)	-0.01 (-0.05 to 0.04)	0.778263	3.33104	0.700111	0.446112	0.850533
RMPE07	2.56 (0.15)	2.57 (0.13)	-0.01 (-0.05 to 0.03)	0.685712	2.96017	0.708079	0.45868	0.854846
RMPE08	2.64 (0.14)	2.65 (0.13)	-0.01 (-0.05 to 0.03)	0.573492	2.78345	0.711564	0.464209	0.856726
RMPE09	2.7 (0.15)	2.71 (0.13)	-0.02 (-0.06 to 0.03)	0.472671	2.80065	0.711387	0.463927	0.85663
RMPE10	2.74 (0.15)	2.76 (0.15)	-0.02 (-0.06 to 0.03)	0.41798	2.96033	0.704924	0.453692	0.853141
RMPE11	2.78 (0.16)	2.8 (0.16)	-0.02 (-0.07 to 0.03)	0.464807	3.14067	0.697337	0.44176	0.849027
RMPE12	2.81 (0.16)	2.82 (0.17)	-0.02 (-0.07 to 0.04)	0.535409	3.27474	0.693044	0.435048	0.846691
RMPE13	2.82 (0.16)	2.83 (0.18)	-0.01 (-0.07 to 0.04)	0.605113	3.39379	0.684342	0.421532	0.841939
RMPE14	2.83 (0.16)	2.84 (0.19)	-0.01 (-0.07 to 0.04)	0.64023	3.50635	0.672056	0.402644	0.835186
RMPE15	2.83 (0.16)	2.84 (0.19)	-0.01 (-0.07 to 0.05)	0.6628	3.61234	0.663385	0.389451	0.830391
RMPE16	2.83 (0.17)	2.84 (0.19)	-0.01 (-0.07 to 0.05)	0.70739	3.68905	0.659022	0.382855	0.827969
RMPE17	2.82 (0.17)	2.83 (0.19)	-0.01 (-0.07 to 0.05)	0.767469	3.72491	0.662189	0.387641	0.829728
RMPE18	2.81 (0.17)	2.82 (0.19)	-0.01 (-0.07 to 0.05)	0.807175	3.73193	0.664101	0.390536	0.830788
RMPE19	2.8 (0.17)	2.81 (0.19)	-0.01 (-0.06 to 0.05)	0.849199	3.72848	0.664402	0.390993	0.830955
RMPE20	2.79 (0.17)	2.8 (0.19)	-0.01 (-0.06 to 0.05)	0.860056	3.72417	0.661006	0.385851	0.829071
RMPE21	2.78 (0.17)	2.79 (0.19)	0 (-0.06 to 0.05)	0.866699	3.74643	0.651898	0.372144	0.824
RMPE22	2.77 (0.16)	2.78 (0.18)	-0.01 (-0.06 to 0.05)	0.841121	3.76671	0.640302	0.354868	0.817504
RMPE23	2.76 (0.16)	2.77 (0.18)	-0.01 (-0.07 to 0.05)	0.791338	3.75015	0.634094	0.345699	0.814007
RMPE24	2.75 (0.16)	2.76 (0.17)	-0.01 (-0.07 to 0.05)	0.761842	3.66656	0.637307	0.350438	0.815818
RMPE25	2.74 (0.16)	2.75 (0.17)	-0.01 (-0.06 to 0.05)	0.78318	3.52702	0.648612	0.36723	0.822164
RMPE26	2.74 (0.15)	2.74 (0.16)	0 (-0.06 to 0.05)	0.880036	3.3449	0.662557	0.388197	0.829932
RMPE27	2.73 (0.15)	2.73 (0.15)	0 (-0.05 to 0.05)	0.976755	3.12725	0.685628	0.423522	0.842642
RMPE28	2.72 (0.15)	2.72 (0.15)	0 (-0.04 to 0.05)	0.939131	2.91917	0.707743	0.458148	0.854664
RMPE29	2.72 (0.14)	2.71 (0.14)	0 (-0.04 to 0.05)	0.827391	2.72977	0.729851	0.493538	0.866527
RMPE30	2.71 (0.14)	2.71 (0.14)	0.01 (-0.03 to 0.05)	0.7881	2.577	0.746709	0.521059	0.87547
RMPE31	2.71 (0.14)	2.7 (0.14)	0.01 (-0.03 to 0.04)	0.77744	2.471	0.760594	0.544085	0.88277
RMPE32	2.71 (0.13)	2.7 (0.14)	0.01 (-0.03 to 0.04)	0.777178	2.40454	0.7624	0.547105	0.883716
RMPE33	2.7 (0.13)	2.7 (0.14)	0 (-0.03 to 0.04)	0.808571	2.34132	0.765003	0.551466	0.885076
RMPE34	2.7 (0.12)	2.7 (0.13)	0 (-0.03 to 0.04)	0.802713	2.28804	0.764074	0.549908	0.884591
RMPE35	2.7 (0.12)	2.69 (0.13)	0 (-0.03 to 0.04)	0.8097	2.24821	0.758933	0.541313	0.8819
RMPE36	2.7 (0.12)	2.69 (0.13)	0 (-0.03 to 0.04)	0.803558	2.19326	0.756099	0.536596	0.880414
RMPE37	2.7 (0.11)	2.69 (0.12)	0.01 (-0.03 to 0.04)	0.715118	2.12501	0.755967	0.536376	0.880344
RMPE38	2.7 (0.11)	2.69 (0.12)	0.01 (-0.02 to 0.04)	0.597006	2.05434	0.755443	0.535505	0.880069
RMPE39	2.7 (0.11)	2.69 (0.11)	0.01 (-0.02 to 0.04)	0.501675	2.00187	0.747794	0.522847	0.876043
RMPE40	2.7 (0.1)	2.68 (0.11)	0.01 (-0.02 to 0.04)	0.410964	2.00586	0.727679	0.490025	0.865368
RMPE41	2.69 (0.1)	2.68 (0.11)	0.01 (-0.02 to 0.05)	0.342632	2.05591	0.699454	0.445081	0.850177
RMPE42	2.69 (0.1)	2.68 (0.1)	0.02 (-0.01 to 0.05)	0.273045	2.11253	0.674666	0.406638	0.836625
RMPE43	2.69 (0.1)	2.67 (0.1)	0.02 (-0.01 to 0.05)	0.229663	2.13026	0.662249	0.38773	0.829761
RMPE44	2.69 (0.1)	2.67 (0.1)	0.02 (-0.01 to 0.05)	0.173147	2.13999	0.653409	0.37441	0.824843
RMPE45	2.69 (0.1)	2.66 (0.1)	0.02 (-0.01 to 0.05)	0.137664	2.09663	0.660596	0.385231	0.828843
RMPE46	2.69 (0.1)	2.66 (0.09)	0.02 (-0.01 to 0.05)	0.134491	2.04598	0.673312	0.404564	0.835879
RMPE47	2.69 (0.1)	2.66 (0.09)	0.02 (-0.01 to 0.05)	0.137031	1.99212	0.678539	0.412582	0.838755
RMPE48	2.69 (0.1)	2.67 (0.09)	0.02 (-0.01 to 0.05)	0.183782	1.98425	0.668967	0.397931	0.833481
RMPE49	2.69 (0.1)	2.67 (0.09)	0.02 (-0.01 to 0.05)	0.240312	1.97853	0.650904	0.370656	0.823445
RMPE50	2.69 (0.09)	2.67 (0.08)	0.02 (-0.01 to 0.05)	0.29107	1.95748	0.630604	0.340568	0.812036
RMPE51	2.69 (0.09)	2.68 (0.08)	0.01 (-0.01 to 0.04)	0.311563	1.89136	0.623338	0.329943	0.807918
RMPE52	2.69 (0.09)	2.68 (0.07)	0.01 (-0.02 to 0.04)	0.357111	1.84121	0.612035	0.313558	0.801477
RMPE53	2.7 (0.08)	2.68 (0.07)	0.01 (-0.02 to 0.04)	0.358665	1.81246	0.598301	0.293887	0.793591
RMPE54	2.7 (0.08)	2.69 (0.07)	0.01 (-0.02 to 0.04)	0.405706	1.81364	0.580722	0.269077	0.783399
RMPE55	2.7 (0.08)	2.69 (0.07)	0.01 (-0.02 to 0.04)	0.441608	1.78119	0.585651	0.275991	0.786268
RMPE56	2.71 (0.08)	2.7 (0.07)	0.01 (-0.02 to 0.04)	0.435957	1.76005	0.597875	0.29328	0.793345
RMPE57	2.71 (0.08)	2.7 (0.07)	0.01 (-0.02 to 0.04)	0.460738	1.74696	0.608404	0.308332	0.799398
RMPE58	2.72 (0.08)	2.71 (0.07)	0.01 (-0.02 to 0.04)	0.503864	1.73371	0.611032	0.312113	0.800903
RMPE59	2.72 (0.08)	2.71 (0.07)	0.01 (-0.02 to 0.03)	0.531198	1.71329	0.610562	0.311435	0.800634
RMPE60	2.73 (0.08)	2.72 (0.07)	0.01 (-0.02 to 0.04)	0.498566	1.7257	0.601407	0.298313	0.79538
RMPE61	2.74 (0.08)	2.73 (0.07)	0.01 (-0.02 to 0.04)	0.461916	1.71793	0.61696	0.320675	0.804289
RMPE62	2.74 (0.08)	2.74 (0.07)	0.01 (-0.02 to 0.03)	0.489389	1.6251	0.675989	0.408666	0.837353
RMPE63	2.75 (0.09)	2.75 (0.08)	0.01 (-0.02 to 0.03)	0.580788	1.52209	0.734408	0.500931	0.868953
RMPE64	2.76 (0.09)	2.76 (0.08)	0.01 (-0.02 to 0.03)	0.65443	1.45018	0.762837	0.547836	0.883944
RMPE65	2.77 (0.09)	2.76 (0.07)	0 (-0.02 to 0.03)	0.662069	1.38994	0.777924	0.57329	0.8918
RMPE66	2.77 (0.09)	2.77 (0.07)	0.01 (-0.02 to 0.03)	0.614143	1.38931	0.771424	0.562274	0.888424
RMPE67	2.77 (0.09)	2.77 (0.07)	0.01 (-0.02 to 0.03)	0.569462	1.48358	0.737298	0.505636	0.870488
RMPE68	2.77 (0.09)	2.76 (0.07)	0.01 (-0.02 to 0.03)	0.569946	1.56122	0.713139	0.466713	0.857574
RMPE69	2.76 (0.09)	2.76 (0.07)	0.01 (-0.02 to 0.03)	0.460615	1.56102	0.723672	0.483568	0.863227
RMPE70	2.76 (0.09)	2.75 (0.08)	0.01 (-0.01 to 0.04)	0.353321	1.56362	0.736061	0.503622	0.869832
RMPE71	2.76 (0.09)	2.74 (0.08)	0.01 (-0.01 to 0.04)	0.210086	1.57793	0.75299	0.531435	0.87878
RMPE72	2.76 (0.1)	2.74 (0.08)	0.02 (0 to 0.04)	0.0933301	1.58145	0.776569	0.570988	0.891097
RMPE73	2.75 (0.1)	2.73 (0.08)	0.02 (0 to 0.05)	0.0566321	1.58814	0.789881	0.593746	0.897977
RMPE74	2.74 (0.1)	2.72 (0.08)	0.02 (0 to 0.05)	0.0599818	1.60186	0.792025	0.597442	0.899081
RMPE75	2.73 (0.1)	2.71 (0.08)	0.02 (0 to 0.04)	0.0742903	1.6259	0.784224	0.584036	0.89506
RMPE76	2.72 (0.1)	2.7 (0.08)	0.02 (0 to 0.04)	0.108746	1.66129	0.771664	0.56268	0.888549
RMPE77	2.71 (0.1)	2.69 (0.08)	0.02 (-0.01 to 0.04)	0.167715	1.72763	0.753096	0.53161	0.878835
RMPE78	2.69 (0.11)	2.68 (0.08)	0.02 (-0.01 to 0.04)	0.228076	1.75446	0.747953	0.52311	0.876127
RMPE79	2.68 (0.11)	2.67 (0.08)	0.01 (-0.01 to 0.04)	0.268563	1.73197	0.76113	0.54498	0.883051
RMPE80	2.67 (0.11)	2.66 (0.08)	0.01 (-0.01 to 0.04)	0.299954	1.69643	0.779602	0.576145	0.892669
